# Supplementary material for: A new small device made of glass for separating microplastics from marine and freshwater sediments
Source: PeerJ. 2019 Oct 21;7:e7915. doi: 10.7717/peerj.7915 (PMC6812663; doi:10.7717/peerj.7915)
Supplement: Supplemental Information 1 — (1) Collection rates of microplastics of different polymer types and particles sizes and (2) collection rates of polystyrene microplastics in different sizes of sediment particles. [file peerj-07-7915-s001.xlsx]

## Sheet: Sheet1
Supplimental data 1. Recovery rate (%) of microplastics of different polymer types and particle sizes
100-500 µm									500-1000 µm									1000-2000 µm
Polyethylene (PE)									Polyethylene (PE)									Polyethylene (PE)
	#1	#2	#3	#4	#5	Mean	SD			#1	#2	#3	#4	#5	Mean	SD			#1	#2	#3	#4	#5	Mean	SD
Initial	40	40	40	40	40				Initial	40	40	40	40	40				Initial	37	38	37	41	43
Collected	38	36	34	37	40				Collected	39	40	38	38	40				Collected	36	38	37	41	42
Recovery rate	95	90	85	92.5	100	92.5	5.59017		Recovery rate	97.5	100	95	95	100	97.5	2.5		Recovery rate	97.2973	100	100	100	97.6744	98.9943	1.38349
Polypropylene (PP)									Polypropylene (PP)									Polypropylene (PP)
	#1	#2	#3	#4	#5	Mean	SD			#1	#2	#3	#4	#5	Mean	SD			#1	#2	#3	#4	#5	Mean	SD
Initial	40	40	40	40	40				Initial	40	40	40	40	40				Initial	45	44	45	44	45
Collected	40	36	38	38	37				Collected	40	38	39	37	39				Collected	43	44	44	43	44
Recovery rate	100	90	95	95	92.5	94.5	3.7081		Recovery rate	100	95	97.5	92.5	97.5	96.5	2.85044		Recovery rate	95.5556	100	97.7778	97.7273	97.7778	97.7677	1.57151
Polyethylene terephthalate (PET)									Polyethylene terephthalate (PET)									Polyethylene terephthalate (PET)
	#1	#2	#3	#4	#5	Mean	SD			#1	#2	#3	#4	#5	Mean	SD			#1	#2	#3	#4	#5	Mean	SD
Initial	40	40	40	40	40				Initial	40	40	40	40	40				Initial	40	40	40	40	40
Collected	37	38	37	36	37				Collected	38	39	39	40	39				Collected	40	40	40	40	40
Recovery rate	92.5	95	92.5	90	92.5	92.5	1.76777		Recovery rate	95	97.5	97.5	100	97.5	97.5	1.76777		Recovery rate	100	100	100	100	100	100	0
Polystyrene (PS)									Polystyrene (PS)									Polystyrene (PS)
	#1	#2	#3	#4	#5	Mean	SD			#1	#2	#3	#4	#5	Mean	SD			#1	#2	#3	#4	#5	Mean	SD
Initial	40	40	40	40	40				Initial	40	40	40	40	40				Initial	40	40	40	40	40
Collected	36	40	38	38	40				Collected	40	40	40	40	40				Collected	40	40	40	40	40
Recovery rate	90	100	95	95	100	96	4.1833		Recovery rate	100	100	100	100	100	100	0		Recovery rate	100	100	100	100	100	100	0
Polyvinyl chloride (PVC)									Polyvinyl chloride (PVC)									Polyvinyl chloride (PVC)
	#1	#2	#3	#4	#5	Mean	SD			#1	#2	#3	#4	#5	Mean	SD			#1	#2	#3	#4	#5	Mean	SD
Initial	40	40	40	40	40				Initial	40	40	40	40	40				Initial	40	40	40	40	40
Collected	37	40	37	38	37				Collected	40	40	40	38	37				Collected	40	39	38	40	40
Recovery rate	92.5	100	92.5	95	92.5	94.5	3.2596		Recovery rate	100	100	100	95	92.5	97.5	3.53553		Recovery rate	100	97.5	95	100	100	98.5	2.23607
Supplimental data 2. Recovery rate (%) of microplastics (PVC) in different sizes of sediment particles.
Fine
	#1	#2	#3	#4	#5	Mean	SD
Initial	40	40	40	40	40
Collected	39	40	39	37	37
Recovery rate	97.5	100	97.5	92.5	92.5	96	3.3541
Medium
	#1	#2	#3	#4	#5	Mean	SD
Initial	40	40	40	40	40
Collected	40	39	40	39	39
Recovery rate	100	97.5	100	97.5	97.5	98.5	1.36931
Coarse
	#1	#2	#3	#4	#5	Mean	SD
Initial	40	40	40	40	40
Collected	38	39	39	39	39
Recovery rate	95	97.5	97.5	97.5	97.5	97	1.11803
